# Supplementary material for: Frontal Polymerization-Enabled Rapid Fabrication of Gelatin-Containing Hydrogels with Good Mechanical and Biological Properties
Source: Gels. 2026 Jun 19;12(6):547. doi: 10.3390/gels12060547 (PMC13299243; doi:10.3390/gels12060547)
Supplement: Supplementary file 1 [file gels-12-00547-s001.zip]

Archive with 1 entries (1 files):
- gels-4365643-supplementary.pdf
